# Supplementary material for: A high LDH to absolute lymphocyte count ratio in patients with DLBCL predicts for a poor intratumoral immune response and inferior survival
Source: Oncotarget. 2018 May 4;9(34):23620–7. doi: 10.18632/oncotarget.25306 (PMC5955090; doi:10.18632/oncotarget.25306)
Supplement: Supplementary file 2 [file oncotarget-09-23620-s002.xlsx]

## Sheet: Sheet1
Sample	1D-myo-inositil-triphosphate 3-kinase B	B2M	BCL2	BCL6	BLNK Signalling	BMF Proapoptotic BH-3	CCND2	CD10	CD137/TNFR9	CD163	CD4	CD56	CD68	CD79A	CD79B	CD8	CD4*CD8	EBER-1	EBNA-1	EBNA-2	EBNA-3A	EBNA-3B	EBNA-3C	HLA-DRB1	ID2	IFNG	IL1	IL10	IL13	IL16	IL4	IL6	IRF4/MUM1	IgG	IgM	LAG3	LMO2	LMP-1	LMP-2A	LMP-2B	LRMP/JAW1 ER protein	MYBL1/A-myb tRANS FACTOR	N-acetyl-beta-D-glucosaminide/FUT8	PD-1	PD-L1	PD-L2	PIM1	Protein Tyr ptase non-receptor 1	SCYA3 /CCL3
1	427	32412	2494	1074	224	125	823	535	139	273	389	10	512	6997	578	222	86358	14	2	8	14	2	7	12071	230	13	28	22	3	855	6	19	153	8306	1308	84	290	2	6	2	1790	90	606	101	68	163	409	269	269
2	404	34547	201	423	163	87	722	24	174	135	397	16	528	2611	346	348	138156	13	4	6	13	3	3	7751	551	21	36	43	6	1215	8	16	494	46585	2057	173	221	1	4	1	1066	34	188	75	64	106	1311	615	115
3	72	15005	810	93	651	139	1346	11	55	91	83	6	232	2306	446	33	2739	49	1	3	5	1	5	1536	106	9	6	172	5	900	1	8	1453	37	8584	37	13	3	3	3	385	14	765	23	52	50	373	1551	42
4	184	15400	480	466	192	14	46	412	25	73	62	7	148	5631	1233	41	2542	11	2	9	6	4	3	13969	61	14	8	10	2	851	29	8	881	1359	8237	34	212	2	2	5	486	39	380	14	24	34	2422	1026	81
5	269	24223	728	1076	264	16	406	16	121	237	232	21	390	8426	190	179	41528	5	16	53	32	21	42	13719	158	100	11	606	5	1213	16	11	227	4255	2805	185	944	16	16	37	2805	232	90	195	42	47	264	200	90
6	80.4193	25335.5	1607.14	292.4	382.814	85.2954	2725.4	77.6765	117.401	533.437	356.305	14.5132	908.78	3070.94	373.014	597.765	212987	7.02659	2.14277	9.63153	3.95918	636.866	8.51646	5286.03	453.297	51.3008	14.457	28.4525	1.80855	873.481	4.88184	13.6996	1128.15	349.42	9600.77	473.083	35.9617	7.6257	4.46636	6.24034	194.794	11.2279	241.04	101.958	75.6087	105.369	1652.41	761.422	343.604
7	357.977	22728.1	457.923	956.277	251.036	73.2411	594.433	139.984	165.821	712.667	618.372	50.2651	1698.42	3651.36	180.508	189.661	117281	25.9163	1.92141	8.30304	2.95033	50.406	8.4993	15197.2	167.171	16.5134	7.27324	33.389	4.85349	1190.17	10.4766	12.7785	72.0828	5214.07	387.822	55.4564	900.269	4.09221	2.72302	3.62733	2444.16	355.2	131.785	25.1907	74.0974	142.46	199.924	258.939	219.38
8	138.997	19635.2	501.203	718.902	456.907	23.0115	313.281	89.1908	153.279	146.676	207.687	22.675	423.562	3514.12	180.047	337.301	70053.1	6.98855	4.87879	6.25922	5.33273	29.0636	9.00171	1544.56	257.555	70.7344	16.4305	248.562	4.34103	1515.85	7.76986	9.47698	297.315	1890.82	6457.39	480.285	13.6211	3.81285	4.15487	2.60014	1436.66	73.6505	317.629	101.377	71.8755	76.9068	1151.25	841.398	112.782
9	141.907	8056.49	179.443	621.628	195.637	146.676	77.5849	45.1862	24.4106	235.393	85.2119	5.40131	239.497	3349.52	721.198	29.3836	2503.83	1.96179	2.39955	3.84069	3.27512	5.9891	3.98252	3972.48	98.7267	12.2221	4.53949	13.9072	1.12195	496.928	4.36224	7.981	458.606	806.227	16.6473	86.7482	23.2887	0.339759	2.72302	1.39532	510.517	106.021	20.1899	11.9853	13.8084	22.9607	1562.44	584.163	108.564
10	115	15528	732	645	422	192	351	11	161	719	224	15	875	5494	743	100	22400	2	13	9	13	13	7	2178	270	13	33	83	11	1755	7	320	6197	2334	13087	33	78	9	7	4	588	46	359	135	65	78	6611	1063	91
11	581.691	32056.8	191.811	1036.12	248.541	56.7294	289.8	180.354	84.6683	83.9005	286.758	10.5557	519.735	5180.53	262.232	127.526	36569	3310.16	3.67459	22.6183	1.65661	64.159	8.95025	4257.02	159.466	11.9428	8.81622	54.1911	2.27127	949.929	6.01772	9.7865	1007.12	192.882	81.9175	121.223	1526.84	2.19333	2.91896	2.5641	1469.9	210.204	105.222	17.2227	56.7538	102.952	554.953	463.913	117.406
12	186	29125	60	379	158	19	288	27	37	628	246	6	450	2725	343	59	14514	40	1	4	5	1	2	5680	354	35	9	24	4	505	8	18	352	22714	1032	864	114	1	2	1	911	47	61	34	178	82	366	473	175
13	164.944	36616.3	445.218	288.634	295.441	82.7099	1181.22	48.8307	184.25	403.007	422.75	25.9442	838.494	2587.93	234.47	745.436	315133	29.4486	8.63306	6.4636	4.3257	16.6725	7.43812	5522.58	234.81	50.4544	9.69393	98.5753	2.15683	1050.43	7.86049	96.6416	1168.17	973.353	7493.89	505.948	44.0363	5.72682	6.53625	2.51004	466.137	19.1657	274.766	75.5639	103.342	126.379	810.677	1298.1	383.699
14	283	7692	31	586	120	27	122	154	94	65	114	3	298	1913	243	53	6042	2	0	5	2	1	1	5172	74	6	5	19	4	307	2	3	324	3222	7	21	532	0	2	1	1661	107	45	17	19	25	1360	363	68
15	489.18	12029	49.9259	710.133	231.552	28.6343	127.143	256.018	29.8507	179.043	124.042	19.2637	387.731	8456.94	180.896	86.0956	10679.4	2.99975	1.62921	10.9685	2.6709	142.14	7.21264	766.671	162.516	10.9017	4.11461	41.8316	1.37321	380.663	8.89365	37.9595	1446.18	1529.46	67.8619	45.9204	275.253	4.16771	0.92442	3.31582	740.474	118.492	89.6901	13.7449	16.5521	35.0983	1859.02	110.839	1114.02
16	363	33685	238	160	315	43	854	22	98	777	211	16	858	2774	118	286	60346	1	3	7	10	3	6	9582	33	72	13	120	7	1656	9	17	260	64	6018	234	118	3	1	1	1598	22	129	194	140	114	524	587	530
17	274	58940	556	552	356	315	2931	185	370	2215	408	82	1867	1960	219	867	353736	7	11	7	19	11	30	10525	193	393	148	174	93	1326	30	11	1504	393	12826	645	70	19	7	4	408	48	237	304	307	100	2319	663	648
18	396.862	16847.4	456.082	1555.46	154.36	49.9638	640.89	275.983	117.71	41.3762	256.922	17.8273	291.632	4756.86	370.66	223.511	57424.8	75.4611	5.50745	10.5853	3.5727	2	5.07802	2427.44	147.491	31.571	12.7463	22.0417	3.86588	373.002	6.25939	7.63465	112.936	1404.06	2881.45	218.58	335.49	5.08506	2.60244	2.40191	720.75	100.116	108.767	63.645	31.6918	52.727	440.217	146.397	187.814
19	326	30890	332	578	87	38	838	51	142	64	268	16	439	2114	155	448	120064	9	7	9	9	2	15	6611	186	109	15	124	13	667	13	9	195	2387	434	386	548	4	7	5	4238	77	138	151	69	115	434	377	213
20	452	14100	234	265	92	69	133	12	95	31	90	14	343	2911	483	59	5310	2	5	21	2	9	5	417	54	12	9	28	9	573	17	7	684	2669	99	85	324	5	5	7	2281	47	161	19	182	234	471	907	377
21	477	21032	46	418	156	68	200	125	37	216	134	16	244	2436	376	43	5762	1	1	13	5	3	5	10441	87	12	14	11	7	620	6	14	304	9353	108	25	510	2	3	3	2593	25	102	15	28	39	1108	219	132
22	91	27036	2069	440	606	326	1107	30	38	811	144	76	371	6549	1933	38	5472	15	15	23	68	15	53	872	83	53	23	30	30	622	8	23	8853	296	25975	697	23	45	30	30	280	30	356	76	144	91	2077	326	364
23	261.361	11171.2	81.4395	349.188	171.729	41.5011	331.428	54.718	95.0229	867.366	279.942	16.6079	895.724	1136.26	104.968	239.81	67132.9	3.71165	4.53347	11.6328	3.09912	13.3722	6.69798	4767.08	188.009	15.904	3.81831	52.6141	5.09978	1206.57	7.22609	474.505	499.571	2999.09	656.862	166.282	154.211	3.86948	2.5723	2.63876	452.045	9.70598	220.419	42.5296	46.0939	70.6101	1149.88	901.284	344.282
24	459.787	17421.3	550.711	1227.86	41.9994	70.9213	212.366	525.813	49.0222	409.008	149.914	18.4557	410.767	4301.67	396.418	204.403	30643	32.5625	9.35913	6.00374	0.638694	66.6967	5.1834	8346.26	123.561	11.9344	7.88261	20.6847	9.6448	437.602	10.6458	5.19539	437.794	1548.13	39.0127	96.7835	388.704	1.32883	3.54194	2.72114	2362.68	233.701	222.375	23.4062	15.8504	37.3668	991.898	256.29	271.655
25	285.678	15077.2	543.074	625.3	180.212	16.466	272.371	369.479	120.531	29.435	210.747	9.10442	440.547	3097.82	166.944	69.6741	14683.6	4.54853	6.06528	6.48063	4.00454	18.906	5.0339	1044.9	56.0136	18.0285	5.10413	7.81179	0.567195	351.51	5.51624	5.60807	66.4653	5747.1	44.2052	134.853	89.311	1.72522	3.05963	2.54608	1121.98	113.396	110.413	18.9491	54.073	71.7867	217.2	169.146	133.397
26	118	18031	545	334	266	50	507	59	85	488	267	8	1148	2613	401	340	90780	2	2	6	9	3	12	6729	340	18	11	53	9	671	9	3	1881	3857	9497	155	30	2	9	5	386	39	286	36	85	90	3143	431	390
27	498	31839	31	552	36	34	516	147	96	652	109	14	755	833	188	811	88399	4	2	7	7	4	7	20009	179	87	7	52	13	250	7	34	91	2281	165	353	266	5	4	5	1015	114	109	67	60	87	1003	181	793
28	279.615	40008.9	2920.31	857.093	643.763	343.33	1147.88	14.7383	126.759	181.065	181.078	26.7447	445.866	7889.66	1101.23	288.861	52306.3	13.7162	9.31486	7.16191	3.05194	49.3667	16.4937	10999.2	247.718	17.8	28.2153	50.905	5.23162	1874.3	11.4373	10.8477	852.757	750.528	27658.6	330.741	123.428	17.4674	9.51048	7.0384	803.444	107.568	384.789	50.6222	51.0775	62.4159	2061.52	1382.85	165.649
29	153	6751	208	462	100	43	86	181	48	43	55	2	185	1697	200	31	1705	4	1	6	4	2	2	4193	63	4	4	18	2	131	2	18	528	20	2174	19	339	1	4	0	821	39	34	7	17	28	762	160	115
30	273.737	24461.2	225.862	356.398	358.228	82.0075	335.229	9.40168	69.9787	4647.93	382.043	14.0494	993.856	1119.82	150.479	442.942	169223	4.01053	5.34807	7.99647	3.65072	6.036	5.42603	1222.12	287.837	60.7552	6.74774	40.8414	2.50262	470.008	8.91782	27.1855	785.907	2899.07	3813.5	955.341	46.7257	3.29189	4.04434	3.1073	634.605	11.0132	255.861	146.43	207.584	118.747	588.468	566.514	390.314
31	105	50940	183	120	173	48	659	47	151	252	169	7	765	811	136	539	91091	26	1	6	9	6	4	7921	130	111	12	33	7	502	11	20	1134	549	106	309	43	4	5	2	357	15	176	80	95	162	1518	393	830
32	513	28716	820	732	147	130	1156	93	193	93	378	63	429	3415	517	542	204876	1165	4	13	17	8	21	1699	269	50	84	50	34	1367	46	84	425	19276	2864	471	391	17	13	13	1653	151	193	315	50	71	1526	421	303
33	390.515	25599.3	1275.16	594.391	400.89	238.148	386.002	26.2126	62.3054	425.966	273.759	19.5854	716.669	5739.31	1027.82	99.0883	27126.3	6.26035	6.49029	5.34801	3.7995	0.94038	8.72478	1101.61	92.5077	23.0477	10.5381	36.8658	3.12703	1003.84	13.9205	33.1842	871.902	14229	81.1244	227.43	139.803	5.53429	6.3152	2.15734	1785.86	62.1574	168.178	51.2779	42.3877	78.8149	3140.87	763.635	109.978
34	197	14167	3323	381	931	65	707	27	58	227	207	24	286	3786	1228	68	14076	3	4	8	11	8	6	6134	119	8	13	16	11	2244	7	10	1595	16558	20473	45	59	3	4	3	477	20	809	24	34	55	1574	1052	312
35	493	20133	210	925	76	27	455	117	130	173	139	65	405	2882	284	105	14595	13	1	4	3	2	4	3491	102	33	4	54	4	335	4	20	81	3219	2330	202	524	1	4	2	1535	134	75	48	36	62	247	229	137
36	289	9087	183	762	36	8	135	64	84	192	114	8	403	3160	416	741	84474	1	1	15	6	2	5	7662	97	8	11	7	7	170	8	16	176	3022	761	53	274	1	1	2	1229	22	39	19	34	35	478	805	187
37	245	8531	39	505	98	17	123	385	38	308	49	21	281	2034	196	46	2254	11	9	6	16	5	9	995	71	6	9	73	9	239	58	16	809	5868	521	19	250	11	3	6	938	32	46	11	22	28	1606	720	128
38	240.564	25207.4	400.522	1184.5	454.762	45.3243	360.678	342.896	90.7343	361.393	123.845	30.7471	645.403	3877.99	220.107	416.142	51537	9.56985	1.73547	13.336	4.26038	43.4967	2.87722	2525.65	175.627	39.7558	43.7624	44.5015	2.92055	847.581	10.6398	149.988	942.526	3804.8	2032.32	168.541	164.079	2.21598	4.91349	3.52692	2151.99	344.793	251.433	81.2163	36.9723	22.8229	1334.69	367.949	409.405
39	423.303	26471.8	112.44	816.015	81.5484	190.724	441.692	673.207	201.057	345.547	439.618	26.9841	927.848	5342.04	588.985	225.413	99095.8	143.493	2.28444	10.9685	3.50556	62.4584	8.52381	13379.4	128.245	17.4445	14.4011	28.3425	3.52506	1341.37	9.34075	109.162	205.414	9346.53	241.16	136.663	827.397	2.91815	3.23547	2.65163	757.93	353.015	95.3054	57.7353	73	163.852	527.256	470.987	146.186
40	269	6570	139	294	198	59	170	586	31	449	60	10	269	4839	805	59	3540	28347	1	12	7	2	7	899	109	22	13	10	10	473	12	11	204	5981	17	35	57	51	11	4	917	122	92	16	19	27	200	423	247
41	280	12640	87	299	84	31	311	225	63	128	120	10	291	1664	358	144	17280	12	7	9	8	1	3	2142	231	8	12	22	5	459	1	23	817	19804	1079	63	230	6	2	1	761	79	125	24	17	24	1078	186	82
42	368	8105	131	767	79	29	146	134	133	40	163	10	297	4797	309	40	6520	4	2	5	3	1	4	6641	98	18	12	11	5	334	4	29	51	6750	271	31	219	5	1	4	2512	107	297	6	27	28	394	113	79
43	226	21480	656	358	279	205	491	306	84	825	187	12	957	2940	570	320	59840	12	5	14	12	2	14	1808	113	45	10	62	9	731	10	31	579	913	7678	173	113	12	2	7	428	34	271	27	89	128	4863	736	365
44	209	19928	84	255	52	74	339	259	79	465	117	10	423	1575	464	348	40716	277411	4	8	33	1	11	3736	101	48	3	27	5	215	54	34	100	28013	2729	209	52	5	83	8	480	113	103	38	53	57	678	193	227
45	555.225	58146.9	208.345	343.727	161.868	61.4563	1351.96	111.048	222.949	981.837	875.377	25.7871	1202.28	1713.31	157.977	606.159	530618	184.077	3.32041	9.57192	2.99206	26.8926	9.91831	11835.6	324.191	126.225	6.70301	135.771	6.7118	1402.86	8.1505	20.9879	355.518	8326.83	1563.41	627.645	206.857	4.80948	6.0238	2.50746	1020.06	76.6627	198.153	283.639	115.28	224.021	675.076	534.031	354.166
46	725	37886	1812	316	1153	160	1657	32	72	264	108	37	273	6252	502	174	18792	5	3	11	12	6	9	3846	616	49	44	12	29	3965	14	5	5245	2069	20654	102	116	6	9	8	2220	79	108	169	59	41	667	1585	613
47	135	14510	193	318	82	18	64	116	18	295	78	3	356	1773	513	18	1404	3	2	5	6	3	4	1314	82	23	3	12	4	282	2	3	28	74	60	81	70	2	6	1	1778	95	22	16	28	35	806	454	99
48	458	26195	927	105	682	107	538	49	103	55	199	27	397	11537	869	53	10547	4	2	10	8	6	18	4430	125	29	29	4	14	1866	18	25	1114	2113	34069	16	49	6	10	4	664	27	540	41	45	49	1272	760	82
49	210	9283	14	673	111	15	109	228	46	138	122	5	389	2249	257	36	4392	1	0	3	3	1	2	1265	80	9	2	38	1	213	2	9	50	624	1529	39	362	1	3	1	948	87	36	10	41	50	540	305	65
50	246	18451	119	619	132	27	131	58	52	593	160	28	740	1249	214	177	28320	1	3	6	4	2	4	7164	122	41	6	50	3	619	6	17	706	4583	22	211	409	2	4	2	1859	70	33	6	151	418	643	434	107
51	70.6773	12818.6	790.782	269.118	760.51	428.269	9062.89	32.8108	114.619	142.047	146.719	20.6477	318.635	10767.7	1261.48	98.2743	14418.7	17.8083	7.63251	22.0307	6.57202	263.718	12.2588	658.472	47.1653	14.6005	53.9987	469.368	5.14953	2290.89	10.4222	27.9667	3036.7	1565.93	43276.8	176.529	56.7352	20.8348	7.79728	3.99546	832.857	5.44343	889.387	71.5799	63.6175	42.0523	2444.41	1798.88	254.19
52	448.916	17049.3	89.4353	663.89	101.055	52.2608	278.786	169.32	31.9139	1226.84	283.562	19.1215	904.515	2588.49	468.929	162.057	45953.4	3.20625	12.1925	10.0488	5.70833	94.3245	10.1217	4393.81	144.77	13.314	6.59679	40.3866	2.93548	422.058	10.6941	27.5319	138.676	1671.56	3873.91	56.455	436.275	5.19831	7.90279	4.04953	1263.98	93.1319	137.607	42.4383	22.993	50.0239	522.953	234.912	91.599
53	511.783	23163.7	203.232	297.337	130.854	40.681	510.655	104.39	124.572	845.58	299.435	18.0517	975.433	2897.78	821.126	400.728	119992	5.24413	5.98559	11.505	5.6049	126.253	10.1732	16335.2	127.922	35.947	22.1272	26.9048	5.04256	712.615	12.2469	13.5154	528.356	2415.36	7812.54	357.852	541.644	4.73775	6.30515	3.47801	1034.16	36.5758	176.627	94.5462	46.0219	93.1256	451.043	501.392	555.15
54	162.996	26806.2	47.6592	267.638	122.49	35.4607	527.136	89.4512	25.1061	1117.28	271.715	59.2423	1052.26	905.675	131.027	136.347	37047.5	3.30951	8.98724	13.8299	3.31504	27.3644	3.48256	2880.96	179.371	27.4998	12.4836	16.3791	6.06251	377.159	28.2156	5.98391	449.085	28807.6	3310.81	131.782	357.489	3.06538	3.05963	2.61301	430.233	56.4172	122.281	28.6519	31.0531	49.5044	2200.87	183.502	151.335
55	267	34660	79	326	111	66	469	347	84	251	333	34	1306	2223	371	851	283383	518857	13	41	66	32	54	14855	174	61	11	72	4	647	131	82	1345	152215	8353	219	84	18	224	11	853	170	188	64	143	84	951	235	337
56	318	30747	65	342	46	44	392	104	140	348	276	15	684	2824	380	208	57408	2	1	10	9	2	7	14776	194	27	7	38	4	282	4	13	127	7035	2561	209	374	1	3	1	1360	65	179	95	79	118	515	201	163
57	90	27149	336	246	383	110	1729	47	34	1259	181	18	796	1735	283	152	27512	1	2	2	6	1	5	847	150	65	11	332	8	824	11	29	1100	1430	7347	486	57	2	2	4	119	14	245	85	214	190	1971	788	624
58	201	32219	232	571	170	108	942	154	93	1050	262	123	587	880	170	31	8122	46	15	46	46	15	62	8120	525	77	31	139	15	463	15	62	371	355	14990	123	139	15	15	46	93	31	154	170	62	31	1451	355	108
59	126	38967	201	289	327	50	94	166	25	173	113	31	440	4366	763	173	19549	16	3	6	22	3	9	1464	85	28	9	9	13	543	3	19	1545	2045	20197	107	25	19	9	13	971	22	515	72	25	35	1649	374	515
60	476	30072	79	600	92	38	314	24	100	419	182	15	857	1337	156	871	158522	96	2	6	13	4	13	23354	141	53	6	43	6	342	9	8	160	3475	137	282	258	4	8	2	1856	169	79	83	58	73	936	150	402
61	242	34778	321	438	96	117	601	559	58	2814	480	25	1524	872	88	313	150240	4	4	8	8	8	17	10190	255	29	8	42	4	455	4	71	196	11133	822	50	167	13	8	8	167	21	384	46	38	109	1327	213	326
62	305.413	15805.2	73.363	1503.64	163.32	65.5339	477.223	875.258	87.5893	92.4352	245.926	7.20424	394.029	5648.54	606.931	207.283	50976.1	10.0644	5.25067	8.20085	7.12362	24.9717	7.26166	6527.69	129.338	14.4228	20.2935	16.2984	1.65929	783.606	4.92414	7.64201	86.6757	1407.64	6349.48	179.388	120.881	5.5947	2.97925	4.57728	1555.18	290.049	42.9149	47.3436	34.6514	45.5504	329.688	147.757	80.9442
63	664	56205	345	318	104	39	1739	7	434	106	720	27	762	1719	158	520	374400	22	5	15	10	2	27	6991	217	153	15	165	10	1803	17	62	664	955	4198	839	79	2	12	7	370	42	106	503	118	106	1021	599	294
64	338.753	24546	105.691	623.067	108.354	53.7643	286.229	44.7957	88.7406	97.1394	226.568	7.11447	547.68	2484.29	344.453	109.67	24847.6	3.25516	4.05533	6.89791	2.87594	29.6032	12.3446	8604.26	109.664	16.9959	2.56045	20.6701	1.49013	545.176	4.25953	7.7894	526.193	2378.59	255.04	114.32	776.756	3.18996	3.71778	2.63103	1377.7	107.22	100.622	23.0991	70.3462	176.626	427.371	502.421	73.0929
65	372	57930	458	228	334	137	839	46	177	2269	533	42	1069	1767	129	272	144976	259138	91	36	104	109	131	13816	248	135	18	407	47	761	80	22	2701	1833	55	651	502	454	3267	18	2174	36	314	131	212	144	910	1984	704
66	191.678	39155.8	139.787	553.488	102.85	133.163	956.821	387.121	57.6227	1564.5	707.661	16.5256	1383.32	938.323	123.91	216.358	153108	46.5233	14.6718	9.41012	2.50579	66.654	10.83	6902.99	377.589	23.3778	10.8064	32.4134	2.7489	643.251	15.0201	81.4092	447.058	53415.3	3028.52	210.28	92.6195	2.08385	5.55155	2.13418	139.228	22.6704	345.327	45.8413	67.0808	102.465	1160.24	335.653	954.349
67	121	16287	42	487	133	13	156	113	45	505	82	12	313	1856	226	79	6478	7	1	3	6	1	3	1691	82	64	7	76	4	265	1	18	43	1748	448	238	302	1	3	1	775	86	100	66	54	45	383	221	210
68	187	14071	71	319	92	36	295	17	104	68	74	11	249	2228	192	165	12210	1659	1	6	4	1	3	3253	46	36	7	80	4	317	5	29	222	941	220	162	512	1	4	2	1670	48	82	64	40	33	510	414	138
69	241	16327	20	156	86	33	162	29	44	151	92	7	305	1234	154	62	5704	4	2	2	2	2	7	2019	118	35	9	57	15	349	11	11	292	10487	509	116	186	2	7	4	775	9	88	51	61	46	448	419	231
70	279	36630	74	329	124	68	419	42	60	469	316	20	1142	1379	228	376	118816	223	6	11	25	2	14	8520	186	38	8	28	9	456	14	25	552	7689	5840	315	161	13	9	5	730	13	175	24	285	170	1213	505	557
71	158	23396	131	619	228	58	838	12	152	35	200	7	536	1851	255	107	21400	1	1	10	6	2	6	1204	225	73	4	72	1	791	2	15	887	5200	1296	228	109	4	3	6	824	117	363	43	79	83	910	566	253
72	435.713	26050.5	1255.45	877.376	21.5024	97.6649	516.352	695.164	81.1369	183.423	303.626	9.81512	371.005	7173.4	568.684	241.703	73387.1	4.99415	5.8085	3.35528	2.85779	76.7325	7.3989	2168.46	111.347	19.9922	10.2698	25.9953	1.63193	978.986	6.34398	29.0131	211.408	4456.2	202.147	186.752	664.473	1.48739	5.93337	2.02605	1367.79	346.441	105.395	82.7933	27.158	76.5252	658.305	293.125	104.49
73	403.794	37333.7	389.636	670.279	330.879	93.8644	1216.85	92.8254	238.805	216.913	859.609	13.002	840.552	3391.22	559.127	275.125	236500	2.09765	6.84447	9.86998	2.80336	51.912	12.7808	10081.7	254.596	39.2395	19.4382	45.3377	5.28635	1150.72	12.839	132.376	428.755	8595.64	612.804	226.619	246.65	4.37534	8.73175	2.48687	775.953	152.467	203.849	141.076	116.413	223.173	1109.25	439.408	387.714
74	216.38	40033.8	591.783	237.495	346.907	110.957	574.559	85.3461	115.269	208.915	202.116	34.1584	388.76	8225.43	832.6	340.709	68862.9	21.5091	10.7847	10.3724	6.07667	47.9283	6.71514	6356.59	160.083	85.0302	51.058	55.8268	18.9339	1300.92	9.19575	22.4323	1344.2	1340.15	17581.8	303.981	41.2309	10.3438	10.7062	6.26866	565.933	101.891	356.208	78.3278	57.5094	58.0909	1221.55	875.969	252.683
75	185	27596	237	206	232	57	2202	21	121	281	353	27	432	2781	201	229	80837	122	1	8	4	1	4	3696	236	9	12	13	7	1350	3	49	1251	53750	20358	84	81	2	1	2	428	24	258	58	55	57	1139	637	136
76	174	34996	870	275	406	268	4000	123	138	167	72	58	268	2870	1500	391	28152	58	43	14	14	7	14	11407	116	130	29	420	65	1217	29	7	1616	1457	12747	326	80	7	43	7	942	14	681	72	29	58	12907	1058	246
77	163	35235	155	336	105	92	962	360	39	1537	131	18	746	699	208	749	98119	18	8	13	18	3	13	2191	281	29	5	289	3	704	8	55	368	6148	2843	179	118	5	8	11	541	18	434	32	42	50	2895	531	323
78	170	31473	206	1090	94	62	624	142	239	1049	438	13	1433	1462	211	208	91104	18	4	7	2	1	6	2305	245	35	8	44	5	338	4	145	231	28949	7091	163	143	2	5	2	579	85	161	64	152	179	706	438	661
79	234	16291	273	761	234	156	176	527	98	624	234	117	410	7160	2419	137	32058	20	117	20	39	39	59	13833	215	137	39	78	20	332	78	39	1736	1210	98	117	137	117	59	20	312	20	566	20	59	78	917	956	156
80	267	19685	42	279	133	49	152	340	24	661	79	30	819	2427	995	291	22989	42	18	6	12	6	6	7354	73	6	12	6	12	522	12	12	67	2021	625	36	218	12	6	6	1766	127	127	55	12	61	546	85	255
81	277.299	13870.2	344.522	983.944	100.697	24.8566	201.769	202.351	114.372	99.4477	230.323	39.3951	592.884	6436.04	482.837	98.4676	22679.4	3.09213	12.5998	7.27262	7.23067	7.3556	6.62691	4268.18	304.348	12.0444	7.95528	13.5698	1.4155	202.723	3.43783	20.9732	86.6757	9840.16	552.607	90.5926	35.8005	1.61197	3.5771	5.8619	349.776	231.876	68.571	14.1765	35.8478	54.3171	252.001	162.622	112.104
82	341	54697	399	379	170	104	778	7	287	750	284	12	1288	1015	287	2302	653768	3	2	5	9	3	4	6834	241	96	1	61	7	1374	3	35	464	135	56	780	310	3	4	2	1720	138	294	91	497	1417	444	545	584
83	224	25151	1013	465	485	82	304	96	214	12	214	12	516	2741	548	342	73188	2	2	7	4	5	5	6663	97	19	3	21	4	931	5	3	936	3422	9789	180	163	2	5	0	1305	84	247	109	54	99	885	430	193
84	194	10704	275	906	146	24	113	817	49	138	57	32	259	3002	550	138	7866	8	24	40	24	8	65	809	97	32	8	16	32	316	24	8	49	9660	57	40	57	16	32	24	728	65	97	81	32	32	227	89	105
85	189	22698	611	483	313	103	1046	156	136	28	142	12	410	2099	376	254	36068	30	3	6	17	2	6	7263	132	36	299	41	6	1213	5	499	305	6002	2167	176	53	2	2	5	762	33	164	89	65	95	1404	493	2266
86	76	9060	216	354	289	140	1984	129	33	61	70	3	269	1805	407	109	7630	3	1	3	5	1	4	628	88	9	5	381	1	1479	1	10	905	1186	4891	191	9	2	2	1	229	7	444	52	39	54	1977	965	91
87	125	9466	91	358	491	30	44	80	10	375	61	9	186	1618	373	13	793	1	2	3	2	3	4	529	66	6	3	58	5	879	3	6	793	148	6776	12	43	1	3	1	865	75	323	17	13	18	866	789	24
88	293	60092	102	225	90	24	804	64	193	321	482	44	733	1792	127	1004	483928	48	10	6	12	2	4	6836	237	94	16	50	8	802	8	26	414	13467	719	432	106	2	2	2	486	42	92	76	74	115	570	635	478
89	421	29423	489	700	203	56	591	451	129	13	142	28	218	2191	786	117	16614	3	5	3	10	8	13	6579	58	43	25	13	28	852	15	30	309	53	2138	58	406	8	5	5	2303	107	104	152	28	71	408	469	119
90	509	10583	859	560	597	85	339	75	68	189	123	104	344	13879	802	261	32103	1	1	8	6	7	11	11138	131	43	20	112	20	1387	15	5	1346	766	58580	191	174	6	6	1	3426	213	489	65	24	42	1432	815	175
91	87.5355	38038.8	136.412	263.388	105.486	44.4207	1227.66	152.9	67.5677	2939.71	333.461	18.4258	1198.63	272.329	49.1988	540.056	180088	207636	26.1737	41.9495	10.9503	211.238	23.2407	4343.8	295.311	52.1218	56.4585	40.6506	4.28879	264.33	13.3949	248.679	648.409	44322.4	1575.41	428.873	39.7153	69.2731	37.7405	16.1698	97.9837	3.88997	150.46	36.8025	118.545	151.439	733.798	466.956	964.851
92	152	19429	17	65	159	153	1163	94	74	225	94	7	300	1194	195	185		12	3	5	5	4	9	3040	153	26	5	295	1	310	5	63	1109	144435	5880	69	362	1	1	3	491	10	480	21	374	44	1829	992	173
93	227	20098	203	245	357	64	504	127	112	609	250	14	764	2204	228	271	67750	9271	1	15	8	1	6	10223	151	22	6	33	3	1096	9	57	768	13184	9762	123	258	5	8	3	1715	78	300	48	67	70	1462	632	222
94	418	43733	180	233	99	32	1003	16	225	308	397	19	963	810	118	443	175871	5	5	16	19	3	13	1768	247	64	3	51	5	445	16	137	681	593	593	408	239	3	5	8	942	56	284	64	223	180	577	520	408
95	354	37172	73	347	47	47	688	60	160	1175	407	13	1442	1108	140	347	141229	7	7	7	7	7	7	4687	187	140	7	53	27	561	7	7	214	915	541	327	354	13	13	7	467	53	120	80	87	113	1275	260	427
96	228	22077	319	368	114	5	615	79	158	140	291	35	848	1601	147	116	33756	64802	56	1608	37	49	109	5834	228	40	7	49	7	335	14	33	1195	2097	426	266	100	54	30	7	375	28	123	35	151	84	494	380	322
97	192	21520	224	251	243	104	186	166	16	476	96	4	272	1665	547	84	8064	1	1	7	3	1	7	7709	123	9	24	62	6	636	4	9	926	1775	19566	63	186	1	3	2	1233	157	263	48	20	35	1035	860	76
98	40	19643	366	586	344	92	2937	9	29	87	85	2	300	1898	655	35	2975	6	3	10	6	3	7	1203	108	7	5	61	6	1052	5	2	2136	398	5972	44	12	1	1	2	190	5	320	49	32	59	3067	1243	162
99	332.715	34367.7	500.103	1554.38	378.747	190.098	326.803	106.302	69.09	603.836	388.412	23.4082	636.018	2397.14	507.618	122.805	47698.9	6.67879	4.94962	11.4199	5.8807	107.681	7.66849	20468.4	117.538	23.6487	6.87073	21.3156	5.28138	1308.02	8.77886	21.4153	913.541	2260.58	2789.27	149.269	50.4535	6.32706	3.37112	2.58984	1416.51	176.444	316.035	34.3208	85.459	154.015	1359.68	464.391	252.742
100	471	36936	199	557	258	188	1129	467	137	194	169	22	339	5242	1568	443	74867	14	3	2	16	3	10	1266	162	40	21	70	16	1409	11	37	1049	43217	245	119	86	5	5	2	1132	119	557	35	49	84	2740	984	139
101	310	32122	116	256	74	60	872	88	150	640	339	12	1081	1334	58	709	240351	311188	50	1670	60	14	33	11714	217	47	13	37	7	515	50	37	234	1776	186	286	265	342	211	115	635	18	134	50	107	119	762	377	468
102	47	6002	525	148	209	40	1503	100	17	145	57	8	241	432	55	57	3249	2	2	7	5	2	7	614	75	7	10	8	7	243	5	37	544	7244	43	47	25	5	3	3	249	12	86	62	12	18	1505	254	65
103	305	62619	149	203	50	72	1087	42	213	855	582	13	1548	120	51	743	432426	6	4	6	13	6	6	7642	168	147	18	127	10	610	15	7	374	521	99	463	60	4	10	1	90	26	96	161	257	219	1147	471	664
104	302.335	32387.9	164.992	342.1	123.682	35.1152	836.288	109.446	87.7129	65.5706	351.087	51.8959	294.496	2240.29	487.047	248.082	87098.2	12.5642	7.44657	5.37356	3.43298	68.4004	7.21264	3651.29	94.3236	26.6873	23.5025	29.296	6.79887	730.344	20.3189	10.8403	326.789	3651.93	659.149	144.302	71.8525	4.7604	5.28025	2.70569	612.644	33.1847	197.729	125.622	41.596	37.8757	372.197	412.69	101.483
105	393.391	29736.4	154.472	427.874	400.436	64.6379	1151.29	44.8557	159.26	95.0431	227.75	10.0545	649.916	7449.64	798.558	309.983	70598.7	14.6075	3.96678	11.4454	1.62577	94.7072	14.2733	17969.3	141.363	11.3757	10.0182	52.5847	8.9159	1763.68	8.12029	56.1323	265.693	4028.15	9309.81	150.992	80.9074	10.1475	6.75229	4.61332	727.028	45.2714	310.947	55.7848	56.4299	33.2432	723.948	605.043	83.4851
106	98.5235	12604.8	267.697	299.058	236.706	101.849	95.8292	18.1526	28.4829	58.8077	50.1478	8.13937	155.065	1390.52	88.3797	67.6189	3390.94	4.26595	2.67404	3.09129	2.73985	7.644	3.85017	1127.03	49.5632	12.2729	4.72956	14.626	2.70661	916.465	4.01785	12.0194	306.971	312.771	324.313	38.4563	7.79085	2.05365	4.25032	2.80094	296.503	8.01359	119.212	87.2587	21.7426	17.9361	6207.02	431.181	96.2065
107	98	44511	168	196	91	76	895	134	70	909	230	11	602	877	216	179	41170	232867	2	4	33	3	14	10904	357	77	10	84	2	430	55	168	583	8154	4876	429	135	281	68	8	284	19	171	45	104	181	1597	481	314
108	70.7275	13122.1	51.437	619.207	104.459	32.9245	259.931	31.0886	101.753	85.4976	147.715	8.40868	477.184	2726.59	161.868	62.6335	9251.91	22.6883	4.73712	5.01589	3.01021	24.656	6.16616	2362.07	264.98	14.0419	7.48009	91.0935	1.46525	789.304	2.91219	26.0359	742.129	1059.64	3289.06	160.353	425.336	2.82755	4.03429	2.3427	143.364	48.3404	51.8914	13.3299	172.393	98.1714	282.553	449.307	120.15
109	148.078	20483.6	104.268	389.795	191.876	20.0349	224.355	16.3904	49.4472	1711.4	225.852	8.11692	641.994	1611.43	127.364	144.802	32703.8	2.2009	1.78859	4.38571	2.43502	19.8016	6.39899	4550.28	223.424	34.7112	1.43676	107.634	1.00752	1159.55	2.88802	76.0222	651.013	9791.77	142.798	150.792	385.898	1.66482	1.47706	1.98743	296.212	13.937	260.828	11.4458	91.9719	81.2848	433.545	1199.56	176.609
110	137	22655	24	116	119	51	110	110	21	98	53	18	389	588	196	401	21253	18	9	18	6	3	3	3753	140	12	9	21	12	273	15	18	802	1138	5036	181	62	3	15	9	377	36	107	24	24	24	1242	232	86
111	315	15056	84	530	338	131	285	281	51	20	67	30	194	7161	461	81	5427	4	6	9	6	4	6	1063	115	21	12	34	6	797	8	2	1526	1586	50785	36	42	2	8	4	867	144	126	87	32	37	1895	439	203
112	117	21976	142	338	586	11	751	38	23	323	240	3	259	1587	227	105	25200	2	1	3	4	2	6	1804	72	26	1	179	3	929	3	8	1436	588	10436	120	63	2	1	5	622	11	255	162	49	40	610	1531	140
113	208.375	844.774	535.289	433.682	130.369	708.343	1896.08	26.3519	87.3915	512.516	118.374	17.2353	346.877	4813.58	1922.38	320.667	37958.6	15.1754	3.76004		12.356	4.23166	33.9688	4126.15				92.4625	2.38791	1876.01	17.5587	14.5268	1529.93	1233.92	15642.2	115.795	14.8394	10.1476	4.9289	10.4109	199.725	7.62669	779.467	87.6727	10.7604	32.2152	3573.94	1083.53	302.021
114	316.888	167.511	392.932	623.801	59.0045	183.834	409.641	363.216	64.9545	18.4927	141.719	7.72534	24.0048	5121.24	531.348	389.19	55155.8	5.90417	1.06431		5.25897	1.80108	14.4078	1585.24				46.5423	1.01634	804.34	3.31113	4.79894	104.136	2174.92	379.735	429.479	49.7267	2.39547	3.493	1.47192	1466.49	228.321	94.6988	125.064	15.2334	6.84032	418.54	299.118	219.266
115	446.17	997.65	101.911	566.674	67.7825	148.912	87.5648	231.443	116.83	4.78134	236.315	2.04546	508.265	2377.68	739.749	17.4917	4133.56	3.0069	3.87657		1.96573	0.673219	12.0942	4042.05				11.9395	0.94727	2577.42	3.70992	1.91958	885.875	637.84	6.70737	35.3159	250.063	1.60629	0.38698	0.827285	561.032	20.5425	53.9112	11.756	59.971	62.2028	1316.26	441.54	176.027
116	316.618	8934.96	105.956	1417.24	26.2883	334.339	1219.36	188.638	55.867	3679.33	276.716	76.3759	867.17	588.813	23.3376	365.579	101161	38.7999	7.69876		25.2992	17.3288	34.7401	2945.43				175.12	19.5572	441.451	11.9757	842.095	536.861	20691.7	3461.68	189.487	80.9578	20.763	30.2761	10.6473	200.908	15.5997	166.572	68.9702	22.017	65.8848	3110.13	294.682	617.756
117	149.068	1666.11	427.14	1042.87	103.303	267.1	281.622	26.8278	123.584	845.809	322.918	11.2649	1160.75	3393.95	357.07	504.297	162847	12.0198	3.97756		5.59084	1.27649	10.2362	5380.35				45.4536	2.16096	1074.9	3.52865	3.6492	801.171	3210.35	9925.12	285.575	47.7658	7.65432	0.743408	3.92155	1266.75	29.334	221.984	127.66	70.8943	114.183	1725.04	606.197	507.616
118	811.933	21184.2	123.074	1334.73	139.238	192.176	793.347	33.8849	174.997	295.364	389.673	25.3282	514.295	6168.21	380.596	482.063	187847	7.80697	5.5313		7.27576	2.49179	19.9817	7377.12				69.4529	5.61948	989.332	22.3683	11.3875	177.633	2300.2	1145.34	357.366	955.428	6.96292	2.90235	1.52564	2741.7	325.004	117.968	165.51	52.7283	57.9889	1753.28	284.063	215.579
119	165.584	5244.14	29.3516	212.581	26.1025	314.319	1205.13	12.2173	70.8964	214.279	246.662	7.1028	397.013	1852.1	165.706	519.836	128223	2.34131	4.65344		15.2919	2.61419	10.4816	2772.02				25.3989	1.47518	705.424	21.7157	41.9108	909.285	47166.8	4785.44	186.081	61.1549	4.18334	18.3001	3.21244	119.395	23.5648	154.589	68.7753	59.8673	29.863	5200.89	838.485	114.665
120	636.148	21171.2	1004.35	1175.24	119.931	187.808	1140.13	431.407	171.333	339.454	799.71	14.3538	657.147	3522.44	439.446	175.753	140551	83.0264	3.89211		8.52668	7.3005	5.85428	6927.55				31.2803	3.70521	2002.82	12.1086	19.1958	317.832	6585.66	7078.89	154.661	521.849	9.91011	2.54592	5.38272	1860.42	392.967	116.287	234.78	74.1973	149.199	731.278	373.99	115.253
121	1061.77	3432.51	293.614	651.397	74.7373	520.404	1008.81	52.9213	280.835	847.666	733.59	21.5337	1647.18	4331.96	531.572	914.983	671223	28.4402	14.1079		6.612	4.53767	9.07939	33034.2				64.1936	7.68176	1180.31	18.8154	25.9443	1069.06	6801.2	892.796	409.306	158.984	14.4985	2.63757	16.7283	610.226	40.841	171.339	216.711	132.576	228.581	1834.02	270.055	295.769
122	471.486	9089.96	115.669	698.246	67.5702	164.789	551.811	147.458	139.865	366.4	416.969	23.3776	767.322	3084.3	261.188	438.595	182881	13.5075	4.46699		2.09338	5.74422	11.5333	9366.39				30.1988	2.43231	835.457	12.9062	6.56855	230.748	942.023	3830.05	213.067	371.699	5.74074	5.02055	1.76201	3332	343.351	100.618	119.509	48.0627	136.565	718.469	408.208	132.432
123	300.986	4746.12	518.448	1076.87	78.3379	141.095	539.053	880.484	118.544	323.409	497.938	13.4586	731.23	5760.76	630.221	222.976	111028	3.74296	3.71343		9.13937	3.13003	16.7566	10287.4				20.2668	0.58711	894.57	7.2144	27.474	169.484	11202.1	9823.73	148.494	75.647	3.33829	2.4339	5.13561	1866	337.573	106.153	136.374	73.4345	130.082	1261.15	377.497	145.774
124	179.643	3142.87	38.3068	225.618	9.7785	185.371	819.317	67.2327	145.423	1591.96	1002.53	22.9448	3792.2	79.5754	65.8091	1903.46	1.90827e+06	10.1013	13.3621		10.9775	7.51907	45.2217	59267.3				33.4293	16.9719	512.002	41.5704	25.7943	113.403	14674.9	968.787	549.804	118.562	12.0123	8.75796	4.6199	92.9826	43.9892	170.355	104.739	89.1567	167.958	2185.65	218.428	1665.66
125	934.468	19686.6	146.393	534.077	44.0829	874.856	728.069	53.3769	663.91	325.722	539.993	43.9627	825.875	1029.64	136.952	1192.7	644051	29.5991	5.64783		7.42893	7.62399	25.4854	3093.3				293.943	22.9565	3624.72	33.3772	11.6274	765.942	2451	1485.66	893.139	393.493	11.1672	7.40353	4.68437	1061.24	77.8174	111.725	154.833	361.781	189.725	959.474	781.876	300.409
126	877.766	19500.9	2230.94	2057.83	105.437	563.743	494.719	802.529	135.637	62.3855	257.196	44.5793	163.494	7279.97	717.083	318.171	81832.4	17.6655	11.6841		19.1978	6.57482	105.412	2145.19				42.52	29.6762	1533.02	9.08749	37.5817	273.349	3964.07	919.294	125.799	353.214	15.7556	7.65812	16.1589	2505.11	171.612	126.385	136.061	22.2688	18.7506	584.915	493.762	388.373
127	247.221	4013.54	160.044	961.945	31.9962	74.0622	105.903	324.823	50.6242	121.089	126.647	4.79054	375.331	3537.75	235.813	169.557	21473.8	2.81114	3.48813		2.29761	1.57376	3.155	4458.48				23.4903	1.7712	293.135	3.25071	6.28862	35.2086	3641.09	186.671	124.508	287.075	0.628548	2.73941	3.85708	779.323	150.558	89.4998	18.7512	27.2676	32.8385	185.502	106.829	205.551
128	699.843	60053.5	339.433	1710.38	71.4589	252.441	841.757	1158.91	147.509	107.751	351.904	52.4706	461.22	4355.43	1780.58	684.737	240962	6.02946	5.98188		9.82865	6.73219	26.9928	7416.29				38.0807	26.5778	626.34	69.7513	7.69831	312.7	4560.81	4204.01	211.537	176.837	8.05939	15.6727	16.535	2428.9	448.22	166.32	109.807	56.9939	83.1477	913.521	390.96	370.107
129	168.632	9617.43	48.7947	499.133	40.5315	68.8323	110.099	14.4541	63.9173	48.1038	158.761	4.96248	323.906	2541.52	232.869	79.6892	12651.5	7.56423	1.00216		6.58647	1.68742	2.24356	4048.13				16.8525	0.636447	202.554	1.55889	2.57943	498.737	3573.39	96.2088	33.8817	248.041	3.59669	4.59284	2.77194	1291.36	32.4508	17.7943	27.3542	29.5782	53.0104	125.291	144.881	68.2735
130	218.907	1855.84	264.022	597.048	25.1778	45.1759	61.2877	231.021	41.7621	21.9464	106.297	69.0122	246.948	2087.96	427.106	32.5311	3457.94	2.76415	0.916704		1.50621	0.515843	4.13656	490.188				9.97435	1.15942	154.621	2.83984	4.69897	8.38333	735.864	69.3182	31.623	23.4182	2.46531	0.600837	1.26779	682.994	168.425	48.0038	8.18538	30.4743	44.4662	90.6855	119.833	93.1925
131	277.772	3638.22	365.996	686.443	142.251	93.276	245.048	197.252	98.8919	21.8738	167.222	14.004	309.549	5292.57	664.379	181.2	30300.6	11.2289	1.31291		6.45883	3.68959	20.6828	5140.35				14.9085	4.15911	982.684	14.2717	10.1178	572.376	8214.79	9913.79	55.4418	159.352	6.48103	2.57647	1.81573	809.986	21.9041	91.1447	30.5281	24.3572	53.9745	1290.76	329.191	105.162
132	62.1463	10579.8	43.3859	346.869	73.1114	66.6953	177.642	78.9401	6.33648	2066.74	443.233	26.6503	1039.98	32.8374	6.61742	138.187	61248.8	9769.86	2.91325		9.57336	6.54859	13.1458	4823.53				17.213	1.85014	160.447	13.5829	9.35794	50.7348	5282.35	132.488	120.863	63.1158	19.6177	7.62757	2.00912	49.3636	20.6369	78.7055	28.6767	45.7669	65.3778	846.55	244.827	276.879
133	74.3986	2705.23	281.282	189.1	92.3273	380.977	49.8881	275.376	30.8819	120.353	35.7231	8.11664	110.09	4107.75	592.341	40.6693	1452.83	5.08197	2.23738		5.51426	1.25901	7.572	4275.96				7.13262	3.91242	1015.71	6.10263	32.4229	35.9642	810.689	8010.89	12.9193	49.3182	2.01135	2.9329	5.4257	755.965	74.8738	19.043	13.5449	16.5442	12.5835	199.143	1022.08	34.6622
134	217.567	2088.8	83.0293	968.355	66.2171	130.991	320.495	126.701	110.313	362.407	87.8172	34.5298	523.852	3120.14	153.602	417.077	36626.6	260.848	7.2404		5.94825	4.07429	24.5038	5809.24				85.6268	3.44865	598.719	19.7097	13.9769	679.193	18935.5	1867.64	219.938	126.089	11.3907	2.3728	5.00669	982.407	82.5083	321.654	87.5543	101.783	75.5095	684.279	412.762	184.639
135	246.643	4420.9	150.198	286.614	108.822	294.543	963.102	18.4518	67.638	3878.66	848.146	13.9744	1680.39	2318.19	214.454	382.853	324715	470.345	2.22184		12.7645	3.75079	12.5148	3854.22				167.118	2.81714	1213.99	15.5406	28.5637	1553.92	81501.1	10882.9	384.961	72.2155	6.98387	9.45045	6.90837	202.733	26.9807	291.577	127.764	124.297	170.368	1347.89	1281.91	337.76
136	303.591	7325.82	63.016	772.268	37.5222	129.023	205.466	72.4405	82.9154	1124.62	194.184	8.94669	798.635	2664.5	202.055	170.859	33178	4.43204	2.19853		2.39972	3.29615	6.6255	7088.57				71.3191	3.25624	409.547	6.83978	4.70896	429.503	2069.8	16.4715	255.792	255.18	5.92931	1.92471	3.04054	1284.04	86.0816	116.611	132.567	71.2202	68.9601	370.562	380.874	200.697
137	191.33	12282.8	106.794	322.133	39.0572	201.567	451.779	75.7719	90.3005	1509.08	606.413	19.257	1083.58	316.967	57.3666	264.958	160674	6.13908	0.870092		12.8666	4.40653	19.6311	9341.41				38.3988	1.93401	364.175	8.79746	30.7932	226.371	2477.12	150.156	277.77	117.826	5.08426	5.70286	3.60997	243.378	50.6951	178.868	35.0802	139.36	215.516	395.121	594.37	470.344
138	52.573	176.949	106.669	119.132	67.6839	227.342	171.72	6.13926	53.9841	582.929	354.836	7.21545	798.105	1018.51	97.0476	400.334	142053	18.7461	2.13639		3.01242	2.40436	12.3746	9488.54				36.6245	1.35677	440.149	1.89725	8.23819	396.184	515.386	3284.85	631.838	21.6412	3.83415	1.996	2.10582	71.3556	6.17848	155.982	125.662	189.8	165.714	357.98	422.619	321.587
139	63.7316	88.7112	574.104	201.221	66.202	172.831	592.12	2.20279	75.9363	110.189	67.1317	4.2688	166.75	927.922	69.9656	44.9446	3017.21	3.10086	2.51705		4.59521	1.88851	5.048	4702.22				9.42297	0.532839	2576.63	3.48031	11.5175	992.277	84.2293	5157.69	105.876	9.19162	5.27981	1.46645	1.54713	193.014	3.11679	115.891	36.0964	59.4748	47.5913	203.368	1212.46	53.5607
140	154.032	400.235	1190.3	180.323	61.1422	97.9061	70.4142	276.165	64.1202	181.763	109.382	7.57118	307.157	3477.51	464.62	161.191	17631.4	7.26667	0.901166		2.96136	6.0852	8.13289	1116.96				21.3272	0.572309	474.272	1.40179	2.31949	646.151	646.402	6843.78	298.207	13.0419	5.6709	3.54392	4.9852	1660.5	15.5289	125.413	74.3157	42.975	32.797	770.552	298.399	214.991
141	156.699	591.38	444.979	734.393	117.3	382.57	29.6867	4.02485	15.1309	103.592	80.4729	131.538	279.933	7091	873.405	14.1388	1137.79	6.18607	0.916704		7.04599	3.1038	13.8469	2602				6.9771	1.16929	348.351	7.63736	6.70852	892.925	4264.01	17426	9.44147	14.1142	4.41381	1.20167	2.54632	311.618	13.9783	279.654	109.083	14.3225	36.4207	1598.55	433.628	251.728
[truncated: 7 more columns]
